# Supplementary material for: In Candida glabrata, ERMES Component GEM1 Controls Mitochondrial Morphology, mtROS, and Drug Efflux Pump Expression, Resulting in Azole Susceptibility
Source: J Fungi (Basel). 2023 Feb 10;9(2):240. doi: 10.3390/jof9020240 (PMC9965728; doi:10.3390/jof9020240)
Supplement: Supplementary file 1 [file jof-09-00240-s001.zip]

Archive with 1 entries (1 files):
- jof-2051761-supplementary.pdf
